# Supplementary material for: Non-Alcoholic Fatty Liver Disease in Patients with Polycystic Ovary Syndrome: A Systematic Review, Meta-Analysis, and Meta-Regression
Source: J Clin Med. 2023 Jan 20;12(3):856. doi: 10.3390/jcm12030856 (PMC9917911; doi:10.3390/jcm12030856)
Supplement: Supplementary file 1 [file jcm-12-00856-s001.zip]

Archive with 1 entries (1 files):
- jcm-2120360-supplementary.pdf
